# Supplementary material for: Process mapping in healthcare: a systematic review
Source: BMC Health Serv Res. 2021 Apr 14;21:342. doi: 10.1186/s12913-021-06254-1 (PMC8048073; doi:10.1186/s12913-021-06254-1)
Supplement: Supplementary file 3 — Additional file 3: Supplemental_Material_3. Online supplementary appendix 3 – Analysis codes and data extraction details. Description of data: description of the analysis codes and data extraction sheet with the details of data extracted for each article included in the systematic review. [file 12913_2021_6254_MOESM3_ESM.xlsx]

## Sheet: Data_extraction_sheet
Article	Year of Publication	Country	Type of projects/ Overall approach - a	Type of projects/ Overall approach - b	Setting - a (multiple: > 2 settings)	Setting - b (multiple: >= 2 settings)	Phase 1: Is a service family and the patient/service user group clearly identified? [Yes, No]	Phase 1: Is the team educated/trained in the use of the process mapping tool? [Yes, No, Not necessary]	Phase 1: Is a patient representative involved in the project? [Yes, No]	Phase 2: Is information gathered to inform the process mapping exercise? [Yes, No]	Phase 3: Are different perspectives from multiple stakeholders gathered (are front line perspectives involved)? [Yes, No]	Phase 4: Is the represented process Analysed? [Yes, No]	Phase 4: Is additional information gathered or produced during the process mapping exercise and analysis represented on the final map? [Yes, No]	Phase 4: Are sticky notes or paper-based maps transferred to charting software as soon as possible (using which software)? [Yes (software Name), No]	Phase 4: Is the final map validated by key stakeholders/ experts? [Yes, No]	Phase 5: Are further actions undertaken demonstrating the actual implementation or testing of improvement ideas? [Actions undertaken; Actions suggested]	Additional information: Does the map represent only the actual practice? [current state, future or ideal state, current state and future or ideal state].	Additional information: Were process maps generated during multi-stakeholders meetings? [Yes, No]	Additional information: Are additonal process maps information available on the Journal Online Supplements? [Yes, No]
Aaronson E., Mort E., Soghoian S. Mapping the process of emergency care at a teaching hospital in Ghana. Healthcare 2017;5:214–20.	2017	Ghana	Process improvement/ QI initatives - Lean	Process improvement/ QI initatives - Lean/ Six-Sigma	A&E	A&E	Yes	No	No	Yes	Yes	Yes	No	Yes (Lucidchart Software)	Yes	Actions undertaken	current state	No	No
Akhavan S, Ward L, Bozic K, et al. Time-driven Activity-based Costing More Accurately Reflects Costs in Arthroplasty Surgery. Clin Orthop 2016;474:8-15 8p.	2016	USA	Costing (TDABC)	Costing (TDABC)	Inpatient	Inpatient	Yes	No	No	Yes	Yes	Yes	Yes	No	Yes	Actions suggested	current state	No	No
Alexander L, Moore S, Salter N, et al. Lean management in a liaison psychiatry department: implementation, benefits and pitfalls. BJPsych Bull 2019;44:18–25.	2019	Ireland	Process improvement/ QI initatives - Lean	Process improvement/ QI initatives - Lean/ Six-Sigma	A&E	A&E	Yes	No	No	Yes	Yes	Yes	Yes	No	Yes	Actions undertaken	current state	No	No
Alkandari M, Ryan K, Hollywood A. The Experiences of People Living with Peripheral Neuropathy in Kuwait-A Process Map of the Patient Journey. Pharm Basel Switz 2019;7.	2019	Kuwait	Patient journey/ patient experience	Patient journey/ patient experience	Multiple	Multiple	Yes	No	Yes	Yes	No	Yes	Yes	No	No	Actions suggested	current state	No	No
Almassi Nima, Glass Katherine E., Lonzer Jennifer L., et al. Identifying Institutional Causes of Delay to Radical Cystectomy among Patients with High Risk Bladder Cancer Treated at a Tertiary Referral Center Using Process Map Analysis. Urology Practice 2018;5:383–90.	2018	USA	Process improvement/ QI initiatives - Other Process improvement/ QI initiatives	Other process/ quality improvement initiatives	Multiple	Multiple	Yes	No	No	Yes	Yes	Yes	Yes	No	No	Actions suggested	current state	No	No
Arafeh M, Barghash MA, Haddad N, et al. Using Six Sigma DMAIC Methodology and Discrete Event Simulation to Reduce Patient Discharge Time in King Hussein Cancer Center. J. Healthc. Eng. 2018;2018:e3832151.	2018	Jordan	Process improvement/ QI initatives - Six-Sigma	Process improvement/ QI initatives - Lean/ Six-Sigma	Inpatient	Inpatient	Yes	No	No	Yes	No	Yes	Yes	No	No	Actions undertaken	current state	No	No
Ashley L., Jones H., Thomas J., et al. Integrating cancer survivors’ experiences into UK cancer registries: Design and development of the ePOCS system (electronic Patient-reported Outcomes from Cancer Survivors). Br J Cancer 2011;105:S74–81.	2011	UK	Information Systems - IS Design/Developement/ Implementation	Information Systems development/ improvement	Care provided in other settings	Care provided in other settings	No	No	No	Yes	Yes	Yes	Yes	Yes (Microsoft Visio)	No	Actions undertaken	future or ideal state	No	No
Barach P, Johnson JK. Understanding the complexity of redesigning care around the clinical microsystem. BMJ Qual Saf 2006;15:i10–6.	2006	USA	Process improvement/ QI initiatives - Other Process improvement/ QI initiatives	Other process/ quality improvement initiatives	Inpatient	Inpatient	Yes	No	No	Yes	Yes	Yes	Yes	No	No	Actions suggested	current state	Yes	No
Bhavsar NA, Bloom K, Nicolla J, et al. Delivery of Community-Based Palliative Care: Findings from a Time and Motion Study. J Palliat Med 2017;20:1120–6.	2017	USA	Process improvement/ QI initiatives - Other Process improvement/ QI initiatives	Other process/ quality improvement initiatives	Community care	Community care	Yes	No	No	Yes	Yes	Yes	Yes	No	No	Actions suggested	current state	No	No
Bibi Y, Cohen AD, Goldfarb D, et al. Intervention program to reduce waiting time of a dermatological visit: managed overbooking and service centralization as effective management tools. Int J Dermatol 2007;46:830–4.	2007	Israel	Process improvement/ QI initiatives - Other Process improvement/ QI initiatives	Other process/ quality improvement initiatives	Outpatient	Outpatient	Yes	No	No	Yes	Yes	Yes	Yes	No	No	Actions undertaken	current state	Yes	No
Black M, Singh V, Belostotsky V, et al. Process Mapping in a Pediatric Emergency Department to Minimize Missed Urinary Tract Infections. Int J Pediatr 2016;2016:2625870.	2016	Canada	Process improvement/ QI initatives - Lean	Process improvement/ QI initatives - Lean/ Six-Sigma	A&E	A&E	Yes	No	No	Yes	Yes	Yes	Yes	No	No	Actions undertaken	current state and future or ideal state	Yes	No
Bonzo SM, McLain D, Avnet MS. Process Modeling in the Operating Room: A Socio-Technical Systems Perspective. Syst Eng 2016;19:267–77.	2016	USA	Process improvement/ QI initiatives - Other Process improvement/ QI initiatives	Other process/ quality improvement initiatives	Inpatient	Inpatient	Yes	No	No	Yes	Yes	Yes	Yes	No	No	Actions undertaken	current state	Yes	No
Britton MC, Petersen‐Pickett J, Hodshon B, et al. Mapping the care transition from hospital to skilled nursing facility. Journal of Evaluation in Clinical Practice 2019;26:786–90.	2019	USA	Process improvement/ QI initiatives - Other Process improvement/ QI initiatives	Other process/ quality improvement initiatives	Multiple	Multiple	Yes	No	No	No	Yes	Yes	Yes	Yes (Microsoft Visio)	Yes	Actions suggested	current state	Yes	No
Brown L. Improving histopathology turnaround time: a process management approach. Current Diagnostic Pathology 2004;10:444–52.	2004	UK	Process improvement/ QI initiatives - Other Process improvement/ QI initiatives	Other process/ quality improvement initiatives	Laboratory Services (histopathology, microbiology, cytopathology)	Laboratory Services (histopathology, microbiology, cytopathology)	Yes	Yes	No	Yes	Yes	Yes	Yes	No	No	Actions undertaken	current state	No	No
Cadwell K, Brimdyr K, Phillips R. Mapping, Measuring, and Analyzing the Process of Skin-to-Skin Contact and Early Breastfeeding in the First Hour After Birth. Breastfeed Med 2018;13:485–92.	2018	USA	Process improvement/ QI initiatives - Other Process improvement/ QI initiatives	Other process/ quality improvement initiatives	Inpatient	Inpatient	Yes	No	No	Yes	No	Yes	Yes	No	No	Actions suggested	current state	No	No
Calder LA, Forster AJ, Stiell IG, et al. Mapping out the emergency department disposition decision for high-acuity patients. Ann Emerg Med 2012;60:567-576.e4.	2012	Canada	Process improvement/ QI initiatives - Other Process improvement/ QI initiatives	Other process/ quality improvement initiatives	A&E	A&E	Yes	No	Yes	No	Yes	Yes	Yes	Yes (n/a)	Yes	Actions suggested	current state	Yes	Yes
Campling N, Cummings A, Myall M, et al. Escalation-related decision making in acute deterioration: a retrospective case note review. BMJ Open 2018;8:e022021.	2018	UK	Evidence based recommendations/ care pathways / clinical decision making	Evidence based recommendations/ care pathways / clinical decision making	Inpatient	Inpatient	Yes	No	Yes	Yes	Yes	Yes	Yes	No	Yes	Actions suggested	current state	No	No
Chand S. Improving patient flow at an outpatient clinic : study of sources of variability and improvement factors. Health Care Management Science 2009;12:325–40.	2009	USA	Process improvement/ QI initatives - Process simulation	Other process/ quality improvement initiatives	Outpatient	Outpatient	No	No	No	Yes	Yes	Yes	No	Yes (ExtendSim Simulation Software by Imagine That Inc.)	Yes	Actions undertaken	current state	No	No
Chandra C., He J., Liu Z., et al. Some promising areas for IS research in the hospital industry: Implications from a case study of operating room scheduling. Health Technol 2013;3:65–72.	2013	USA	Information Systems - Understand information dynamics and implications for IS (how ICT can improve processes)	Information Systems development/ improvement	Inpatient	Inpatient	Yes	No	No	Yes	No	Yes	No	No	Yes	Actions suggested	current state	No	No
Colligan L, Anderson JE, Potts HW, et al. Does the process map influence the outcome of quality improvement work? A comparison of a sequential flow diagram and a hierarchical task analysis diagram. BMC Health Serv Res 2010;10:7.	2010	UK	Process improvement/ QI initiatives - Other Process improvement/ QI initiatives	Other process/ quality improvement initiatives	Community care	Community care	Yes	No	No	Yes	No	Yes	Yes	No	Yes	Actions suggested	current state	No	No
de Bucourt M, Busse R, Guttler F, et al. Process mapping of PTA and stent placement in a university hospital interventional radiology department. Insights Imaging 2012;3:329–36.	2012	Germany	Process improvement/ QI initiatives - Other Process improvement/ QI initiatives	Other process/ quality improvement initiatives	Inpatient	Inpatient	Yes	Yes	No	Yes	Yes	Yes	Yes	No	No	Actions undertaken	future or ideal state	Yes	No
Dean JE. Using a multi-method, user centred, prospective hazard analysis to assess care quality and patient safety in a care pathway. BMC Health Serv Res 2007;7.	2007	UK	Process improvement/ QI initiatives - Other Process improvement/ QI initiatives	Other process/ quality improvement initiatives	Multiple	Multiple	Yes	No	No	Yes	Yes	Yes	Yes	No	Yes	Actions suggested	current state	Yes	No
DeGirolamo K, D’Souza K, Hall W, et al. Process mapping as a framework for performance improvement in emergency general surgery. Can J Surg 2018;60:4417.	2018	Canada	Process improvement/ QI initatives - Six-Sigma	Process improvement/ QI initatives - Lean/ Six-Sigma	A&E, Inpatient	Multiple	Yes	No	No	Yes	No	Yes	Yes	No	No	Actions suggested	current state	No	No
Dilts D.M., Sandler A.B., Baker M., et al. Processes to activate phase III clinical trials in a cooperative oncology group: The case of cancer and leukemia group B. J Clin Oncol 2006;24:4553–7.	2006	USA	Process improvement/ QI initiatives - Other Process improvement/ QI initiatives	Other process/ quality improvement initiatives	Care provided in other settings	Care provided in other settings	Yes	No	No	Yes	Yes	Yes	Yes	Yes (n/a)	Yes	Actions suggested	current state	No	Yes
Drew B, Angeli F, Dave K, et al. Impact of patients’ healthcare payment methods on hospital discharge process: evidence from India. Int J Health Plann Manage 2016;31:e158-74.	2016	India	Process improvement/ QI initiatives - Other Process improvement/ QI initiatives	Other process/ quality improvement initiatives	Inpatient	Inpatient	Yes	No	No	Yes	Yes	Yes	Yes	No	No	Actions suggested	current state	No	No
Egan S, Murphy PG, Fennell JP, et al. Using Six Sigma to improve once daily gentamicin dosing and therapeutic drug monitoring performance. BMJ Quality & Safety 2012;21:1042-1051 10p.	2012	Ireland	Process improvement/ QI initatives - Six-Sigma	Process improvement/ QI initatives - Lean/ Six-Sigma	Inpatient	Inpatient	Yes	No	No	No	Yes	Yes	Yes	No	Yes	Actions undertaken	current state	Yes	No
Erhun F, Mistry B, Platchek T, et al. Time-driven activity-based costing of multivessel coronary artery bypass grafting across national boundaries to identify improvement opportunities: study protocol. BMJ Open 2015;5:e008765.	2015	Multiple countries	Costing (TDABC)	Costing (TDABC)	Inpatient	Inpatient	Yes	No	No	Yes	Yes	Yes	Yes	No	Yes	Actions suggested	current state	No	No
Forrester JA, Koritsanszky LA, Amenu D, et al. Developing Process Maps as a Tool for a Surgical Infection Prevention Quality Improvement Initiative in Resource-Constrained Settings. Journal of the American College of Surgeons 2018;226:1103-1116.e3.	2018	Ethiopia	Evidence based recommendations/ care pathways / clinical decision making	Evidence based recommendations/ care pathways / clinical decision making	Inpatient	Inpatient	Yes	Yes	No	Yes	Yes	Yes	Yes	Yes (Microsoft PowerPoint)	Yes	Actions undertaken	current state	No	No
Goodwin-Wilson C, Watkins M, Gardner-Elahi C. Developing evidence-based process maps for spinal cord injury rehabilitation. Spinal Cord 2010;48:122–7.	2010	UK	Evidence based recommendations/ care pathways / clinical decision making	Evidence based recommendations/ care pathways / clinical decision making	Inpatient	Inpatient	Yes	No	No	Yes	Yes	Yes	Yes	No	No	Actions suggested	current state	No	Yes
Halbesleben JRB. Rework and workarounds in nurse medication administration process: Implications for work processes and patient safety. Health Care Management Review 2010;35.	2010	USA	Process improvement/ QI initiatives - Other Process improvement/ QI initiatives	Other process/ quality improvement initiatives	Inpatient	Inpatient	Yes	No	No	Yes	No	Yes	No	No	Yes	Actions suggested	current state	No	No
Halvorson S, Wheeler B, Willis M, et al. A multidisciplinary initiative to standardize intensive care to acute care transitions. Int J Qual Health Care 2016;28:615–25.	2016	USA	Process improvement/ QI initatives - Lean	Process improvement/ QI initatives - Lean/ Six-Sigma	Inpatient	Inpatient	Yes	No	No	Yes	Yes	Yes	Yes	No	No	Actions undertaken	current state	Yes	No
Holbrook A., Bowen J.M., Patel H., et al. Process mapping evaluation of medication reconciliation in academic teaching hospitals: A critical step in quality improvement. BMJ Open 2016;6:e013663.	2016	Canada	Process improvement/ QI initiatives - Other Process improvement/ QI initiatives	Other process/ quality improvement initiatives	A&E, Inpatient	Multiple	Yes	No	Yes	Yes	Yes	Yes	No	No	Yes	Actions suggested	current state	No	No
Holleran L, Baker S, Cheng C, et al. Using Multisite Process Mapping to Aid Care Improvement: An Examination of Inpatient Suicide-Screening Procedures. J Healthc Qual Off Publ Natl Assoc Healthc Qual 2019;41:110–7.	2019	USA	Process improvement/ QI initiatives - Other Process improvement/ QI initiatives	Other process/ quality improvement initiatives	Inpatient	Inpatient	Yes	Yes	No	Yes	Yes	Yes	Yes	No	Yes	Actions suggested	current state	No	No
Howard I, Castle N, Al Shaikh L, et al. Understanding system-focused barriers to the identification and reporting of medication errors and adverse drug events in emergency medical services. Drugs Ther Perspect 2019;35:285–95.	2019	Quatar	Process improvement/ QI initatives - FMEA / FMECA	Process improvement/ QI initatives - FMEA / FMECA	Care provided in other settings	Care provided in other settings	Yes	No	No	No	Yes	Yes	No	No	Yes	Actions suggested	current state	Yes	No
Howard I, Castle N, Al Shaikh LA. Application of a Healthcare Failure Modes and Effects Analysis to Identify and Mitigate Potential Risks in the Implementation of a National Prehospital Pediatric Rapid Sequence Intubation Program. J Patient Saf Published Online First: 2017.	2017	Qatar	Process improvement/ QI initatives - FMEA / FMECA	Process improvement/ QI initatives - FMEA / FMECA	A&E	A&E	Yes	No	No	Yes	Yes	Yes	Yes	No	Yes	Actions suggested	current state	No	No
Hummel J, Evans PC, Lee H. Medication reconciliation in the emergency department : opportunities for workflow redesign. Quality and Safety in Health Care 2010;19.	2010	USA	Process improvement/ QI initatives - Lean	Process improvement/ QI initatives - Lean/ Six-Sigma	A&E	A&E	Yes	Yes	No	No	Yes	Yes	Yes	No	No	Actions suggested	current state	Yes	No
Hutchison A-M, Laing H, Williams P, et al. The effects of a new Tendo-Achilles Pathway (TAP) on an orthopaedic department- A quality improvement study. Musculoskelet Sci Pract 2019;39:67–72.	2019	UK	Evidence based recommendations/ care pathways / clinical decision making	Evidence based recommendations/ care pathways / clinical decision making	Inpatient	Inpatient	Yes	No	Yes	Yes	Yes	Yes	Yes	No	No	Actions undertaken	current state and future or ideal state	Yes	No
Ibanez-Rosello B., Bautista J.A., Bonaque J., et al. Failure modes and effects analysis of total skin electron irradiation technique. Clin Transl Oncol 2018;20:330–65.	2018	Spain	Process improvement/ QI initatives - FMEA / FMECA	Process improvement/ QI initatives - FMEA / FMECA	Outpatient	Outpatient	Yes	No	No	Yes	Yes	Yes	Yes	No	No	Actions undertaken	current state	Yes	No
Inverso G, Lappi MD, Flath-Sporn SJ, et al. Increasing value in plagiocephaly care: a time-driven activity-based costing pilot study. Ann Plast Surg 2015;74:672–6.	2015	USA	Costing (TDABC)	Costing (TDABC)	Inpatient	Inpatient	Yes	No	No	Yes	No	Yes	Yes	No	Yes	Actions undertaken	current state	No	No
Jenkings KN. Implementation, change management and benefit realization: investigating the utility of ethnographically enriched process maps. Health Informatics J 2007;13:57–69.	2007	UK	Information Systems - IS Design/Developement/ Implementation	Information Systems development/ improvement	Multiple	Multiple	Yes	No	No	Yes	No	Yes	Yes	Yes ('Control'I from Nimbus PartnerslM)	No	Actions suggested	current state	No	No
Jensen JL, Croskerry P, Travers AH. Consensus on paramedic clinical decisions during high-acuity emergency calls: results of a Canadian Delphi study. CJEM, Can j emerg med care 2011;13:310–8.	2011	Canada	Evidence based recommendations/ care pathways / clinical decision making	Evidence based recommendations/ care pathways / clinical decision making	A&E	A&E	Yes	No	No	Yes	Yes	Yes	Yes	No	No	Actions suggested	current state	No	No
Jester B, Schwerzmann J, Mustaquim D, et al. Mapping of the US Domestic Influenza Virologic Surveillance Landscape. Emerging Infect Dis 2018;24	2018	USA	Evidence based recommendations/ care pathways / clinical decision making	Evidence based recommendations/ care pathways / clinical decision making	Multiple	Multiple	Yes	No	No	Yes	Yes	Yes	Yes	No	No	Actions suggested	current state	No	No
Johnson JK, Farnan JM, Barach P, et al. Searching for the missing pieces between the hospital and primary care: mapping the patient process during care transitions. BMJ Qual Saf 2012;21 Suppl 1:i97-105.	2012	Multiple countries	Process improvement/ QI initiatives - Other Process improvement/ QI initiatives	Other process/ quality improvement initiatives	Primary care, Inpatient	Multiple	No	No	No	No	Yes	Yes	Yes	Yes (Microsoft Visio)	No	Actions suggested	current state	Yes	No
Jones DEJ, Sutcliffe K, Pairman J, et al. An integrated care pathway improves quality of life in Primary Biliary Cirrhosis. QJM Int J Med 2008;101:535–43.	2008	UK	Integrated Care Pathway (ICP)	Integrated Care Pathway (ICP)	Outpatient	Outpatient	Yes	No	Yes	Yes	Yes	Yes	Yes	No	No	Actions undertaken	current state	Yes	No
Juanola Roura X, Collantes Estevez E, Leon Vazquez F, et al. Reccomendations for the detection, study and referral of inflammatory low-back pain in primary care. Reumatol clin 2015;11:90–8.	2015	Spain	Evidence based recommendations/ care pathways / clinical decision making	Evidence based recommendations/ care pathways / clinical decision making	Primary care	Primary care	Yes	No	No	Yes	Yes	Yes	Yes	No	No	Actions suggested	current state	Yes	No
Keen A, Thoele K, Newhouse R. Variation in SBIRT delivery among acute care facilities. Nurs Outlook 2019;68:162–8.	2019	USA	Process improvement/ QI initiatives - Other Process improvement/ QI initiatives	Other process/ quality improvement initiatives	Multiple	Multiple	Yes	No	No	Yes	No	Yes	No	No	Yes	Actions suggested	current state	No	No
Kim B, McCullough MB, Simmons MM, et al. A novel application of process mapping in a criminal justice setting to examine implementation of peer support for veterans leaving incarceration. Health Justice 2019;7:3.	2019	USA	Process improvement/ QI initiatives - Other Process improvement/ QI initiatives	Other process/ quality improvement initiatives	Multiple	Multiple	Yes	No	No	Yes	Yes	Yes	Yes	Yes (n/a)	No	Actions suggested	current state	No	No
Klaiman T, O’Connell K, Stoto MA. Learning from successful school-based vaccination clinics during 2009 pH1N1. J Sch Health 2014;84:63–9.	2014	USA	Evidence based recommendations/ care pathways / clinical decision making	Evidence based recommendations/ care pathways / clinical decision making	Prevention and health promotion	Prevention and health promotion	Yes	No	No	Yes	No	Yes	Yes	No	Yes	Actions suggested	current state	No	No
Kricke GS, Carson MB, Lee YJ, et al. Leveraging electronic health record documentation for Failure Mode and Effects Analysis team identification. J Am Med Inform Assoc 2016;23:N.PAG-N.PAG.	2016	USA	Process improvement/ QI initatives - FMEA / FMECA	Process improvement/ QI initatives - FMEA / FMECA	Inpatient	Inpatient	Yes	No	No	Yes	Yes	Yes	Yes	No	Yes	Actions suggested	current state	Yes	No
Laviana A.A., Ilg A.M., Veruttipong D., et al. Utilizing time-driven activity-based costing to understand the short- and long-term costs of treating localized, low-risk prostate cancer. Cancer 2016;122:447–55.	2016	USA	Costing (TDABC)	Costing (TDABC)	Outpatient, Inpatient	Multiple	Yes	No	No	Yes	Yes	Yes	Yes	No	No	Actions suggested	current state	Yes	No
Lima Guimarães MF, Ramos Freire EM, Martins da Silva D, et al. PROCESS MAPPING: VIDEO-ASSISTED SURGERY INSTRUMENT FLOW. Journal of Nursing UFPE / Revista de Enfermagem UFPE 2016;10:1162–9.	2016	Brazil	Process improvement/ QI initiatives - Other Process improvement/ QI initiatives	Other process/ quality improvement initiatives	Inpatient	Inpatient	Yes	No	No	Yes	Yes	Yes	No	No	Yes	Actions suggested	current state	No	No
Lin SY, Gavney D, Ishman SL, et al. Use of lean sigma principles in a tertiary care otolaryngology clinic to improve efficiency. The Laryngoscope 2013;123:2643–8.	2013	USA	Process improvement/ QI initatives - Lean-Sigma	Process improvement/ QI initatives - Lean/ Six-Sigma	Outpatient	Outpatient	Yes	No	No	Yes	Yes	Yes	Yes	No	No	Actions undertaken	current state	Yes	Yes
Lubliner M., Cole-Sinclair M., Kenneally A., et al. Minimising medication mishap: Introducing a warfarin safety strategy. J Pharm Res 2005;35:266–70.	2005	Australia	Process improvement/ QI initiatives - Other Process improvement/ QI initiatives	Other process/ quality improvement initiatives	Inpatient	Inpatient	No	No	No	Yes	Yes	Yes	Yes	No	Yes	Actions undertaken	current state	Yes	No
Lyhne S, Georgiou A, Marks A, et al. Towards an understanding of the information dynamics of the handover process in aged care settings--a prerequisite for the safe and effective use of ICT. Int J Med Inf 2012;81:452–60.	2012	Australia	Information Systems - Understand information dynamics and implications for IS (how ICT can improve processes)	Information Systems development/ improvement	Community care	Community care	Yes	No	No	Yes	Yes	Yes	No	Yes (Microsoft Visio)	Yes	Actions suggested	current state	No	Yes
Manchaiah VKC, Stephens D, Lunner T. Communication Partners’ Journey through Their Partner’s Hearing Impairment. Int J Otolaryngol 2013;2013:707910.	2013	UK	Patient journey/ patient experience	Patient journey/ patient experience	Multiple	Multiple	Yes	No	No	Yes	No	Yes	Yes	No	Yes	Actions suggested	current state	No	No
Manchaiah VKC, Stephens D, Meredith R. The patient journey of adults with hearing impairment: The patients’ views. Clin Otolaryngol 2011;36:227–34. doi:10.1111/j.1749-4486.2011.02320.x	2011	UK	Patient journey/ patient experience	Patient journey/ patient experience	Multiple	Multiple	Yes	No	Yes	Yes	No	Yes	Yes	No	Yes	Actions suggested	current state	No	No
Manchaiah VKC, Stephens D. The “patient journey” of adults with sudden-onset acquired hearing impairment: a pilot study. J Laryngol Otol 2012;126:475–81.	2012	UK	Patient journey/ patient experience	Patient journey/ patient experience	Multiple	Multiple	Yes	No	No	Yes	No	Yes	Yes	No	No	Actions suggested	current state	No	No
Manger RP, Paxton AB, Pawlicki T, et al. Failure mode and effects analysis and fault tree analysis of surface image guided cranial radiosurgery. Med Phys 2015;42:2449–61.	2015	USA	Process improvement/ QI initatives - FMEA / FMECA	Process improvement/ QI initatives - FMEA / FMECA	Inpatient	Inpatient	Yes	No	No	Yes	Yes	Yes	Yes	No	Yes	Actions suggested	current state	No	No
Mattsson TO, Lipczak H, Pottegård A. Patient Involvement in Evaluation of Safety in Oral Antineoplastic Treatment: A Failure Mode and Effects Analysis in Patients and Health Care Professionals. Qual Manag Health Care 2019;28:33–8.	2019	Denmark	Process improvement/ QI initatives - FMEA / FMECA	Process improvement/ QI initatives - FMEA / FMECA	Outpatient	Outpatient	Yes	Yes	Yes	Yes	Yes	Yes	No	No	No	Actions suggested	current state	Yes	Yes
McCreight MS, Gilmartin HM, Leonard CA, et al. Practical Use of Process Mapping to Guide Implementation of a Care Coordination Program for Rural Veterans. J Gen Intern Med 2019;34:67–74.	2019	USA	Process improvement/ QI initatives - Lean-Sigma	Process improvement/ QI initatives - Lean/ Six-Sigma	Multiple	Multiple	Yes	No	No	Yes	Yes	Yes	No	Yes (Microsoft Visio)	Yes	Actions suggested	current state	No	No
McDermott AM, Kidd P, Gately M, et al. Restructuring of the Diabetes Day Centre: a pilot lean project in a tertiary referral centre in the West of Ireland. BMJ Qual Saf 2013;22:681–8.	2013	Ireland	Process improvement/ QI initatives - Lean	Process improvement/ QI initatives - Lean/ Six-Sigma	Outpatient	Outpatient	Yes	Yes	No	Yes	Yes	Yes	Yes	No	No	Actions undertaken	current state	Yes	Yes
McDonald SA, Velasco E, Ilasi NT. Business process flow diagrams in tissue bank informatics system design, and identification and communication of best practices: The pharmaceutical industry experience. Biopreservation Biobanking 2010;8:203–9.	2010	USA	Information Systems - IS Design/Developement/ Implementation	Information Systems development/ improvement	Care provided in other settings	Care provided in other settings	No	No	No	Yes	Yes	Yes	No	Yes (Microsoft Visio)	Yes	Actions undertaken	current state	No	No
McLaughlin N, Burke MA, Setlur NP, et al. Time-driven activity-based costing: a driver for provider engagement in costing activities and redesign initiatives. Neurosurg Focus 2014;37:E3.	2014	USA	Costing (TDABC)	Costing (TDABC)	Multiple	Multiple	Yes	Yes	No	Yes	Yes	Yes	Yes	No	Yes	Actions undertaken	current state	Yes	No
McLaughlin N, Rodstein J, Burke MA, et al. Demystifying process mapping: a key step in neurosurgical quality improvement initiatives. Neurosurgery 2014;75:99–109.	2014	USA	Process improvement/ QI initiatives - Other Process improvement/ QI initiatives	Other process/ quality improvement initiatives	Inpatient	Inpatient	Yes	Yes	No	No	Yes	Yes	No	Yes (n/a)	Yes	Actions undertaken	current state	Yes	No
Ngwenya N, Ambler J, Archary M. Qualitative situational analysis of palliative care for adolescents with cancer and HIV in South Africa: healthcare worker perceptions. BMJ Open 2019;9:e023225.	2019	Africa	Process improvement/ QI initiatives - Other Process improvement/ QI initiatives	Other process/ quality improvement initiatives	Multiple	Multiple	Yes	No	No	Yes	Yes	Yes	No	No	Yes	Actions suggested	current state	No	No
O’Mara MS, Ramaniuk A, Graymire V, et al. Lean methodology for performance improvement in the trauma discharge process. J Trauma Acute Care Surg 2014;77:137–42.	2014	USA	Process improvement/ QI initatives - Lean	Process improvement/ QI initatives - Lean/ Six-Sigma	A&E, Inpatient	Multiple	Yes	No	No	No	Yes	Yes	Yes	No	No	Actions undertaken	current state	Yes	No
Oetgen ME, Martin BD, Gordish-Dressman H, et al. Effectiveness and Sustainability of a Standardized Care Pathway Developed with Use of Lean Process Mapping for the Treatment of Patients Undergoing Posterior Spinal Fusion for Adolescent Idiopathic Scoliosis. J Bone Joint Surg Am 2018;100:1864–70.	2018	USA	Evidence based recommendations/ care pathways / clinical decision making	Evidence based recommendations/ care pathways / clinical decision making	Multiple	Multiple	Yes	No	No	Yes	Yes	Yes	No	No	Yes	Actions undertaken	future or ideal state	Yes	No
Ogunwole SM, Phillips J, Gossett A, et al. Putting veterans with heart failure FIRST improves follow-up and reduces readmissions. BMJ Open Qual 2019;8:e000386.	2019	USA	Process improvement/ QI initiatives - Other Process improvement/ QI initiatives	Other process/ quality improvement initiatives	Multiple	Multiple	Yes	Yes	Yes	Yes	Yes	Yes	No	No	Yes	Actions undertaken	current state	No	No
Oliver S, Bosworth A. Exploring the healthcare journey of patients with rheumatoid arthritis: A mapping project - Implications for practice. Musculoskeletal Care 2008;6:247–66.	2008	UK	Patient journey/ patient experience	Patient journey/ patient experience	Multiple	Multiple	Yes	No	Yes	Yes	Yes	Yes	Yes	No	Yes	Actions suggested	current state	No	No
Patterson ES, Lowry SZ, Ramaiah M, et al. Improving Clinical Workflow in Ambulatory Care: Implemented Recommendations in an Innovation Prototype for the Veteran’s Health Administration. EGEMS Wash DC 2015;3:1149.	2015	USA	Information Systems - IS Design/Developement/ Implementation	Information Systems development/ improvement	Outpatient	Outpatient	Yes	No	No	Yes	No	Yes	Yes	No	No	Actions undertaken	current state	Yes	No
Peebles E., Subbe C.P., Hughes P., et al. Timing and teamwork-An observational pilot study of patients referred to a Rapid Response Team with the aim of identifying factors amenable to re-design of a Rapid Response System. Resuscitation 2012;83:782–7.	2012	UK	Process improvement/ QI initiatives - Other Process improvement/ QI initiatives	Other process/ quality improvement initiatives	Inpatient	Inpatient	Yes	No	No	Yes	Yes	Yes	Yes	No	No	Actions suggested	current state	No	No
Persoon TJ, Zaleski MS, Cohen MB. Improving Pap test turnaround time using external benchmark data and engineering process improvement tools. Am J Clin Pathol 2002;118:527–33.	2002	USA	Process improvement/ QI initiatives - Other Process improvement/ QI initiatives	Other process/ quality improvement initiatives	Laboratory Services (histopathology, microbiology, cytopathology)	Laboratory Services (histopathology, microbiology, cytopathology)	Yes	No	No	Yes	Yes	Yes	Yes	No	No	Actions undertaken	current state	No	No
Prabhakaran S, Khorzad R, Brown A, et al. Academic-Community Hospital Comparison of Vulnerabilities in Door-to-Needle Process for Acute Ischemic Stroke. Circ Cardiovasc Qual Outcomes 2015;8:S148-54.	2015	USA	Process improvement/ QI initatives - FMEA / FMECA	Process improvement/ QI initatives - FMEA / FMECA	A&E	A&E	Yes	Not necessary (team members were already familiar with the QI tools used in the project).	No	Yes	Yes	Yes	Yes	Yes (Microsoft Visio)	Yes	Actions suggested	current state	Yes	Yes
Prairie BA, Foster T. Improving prenatal HIV screening with tailored educational interventions: an approach to guideline implementation. Qual Saf Health Care 2010;19:e52.	2010	USA	Process improvement/ QI initiatives - Other Process improvement/ QI initiatives	Other process/ quality improvement initiatives	Prevention and health promotion	Prevention and health promotion	Yes	Not necessary (team members were already familiar with the QI tools used in the project).	No	Yes	Yes	Yes	Yes	Yes (Microsoft PowerPoint)	Yes	Actions undertaken	current state	Yes	No
Robertson SK, Manson K, Fioratou E. IMCI and ETAT integration at a primary healthcare facility in Malawi: a human factors approach. BMC Health Serv Res 2018;18:1014.	2018	Malawi	Process improvement/ QI initiatives - Other Process improvement/ QI initiatives	Other process/ quality improvement initiatives	Primary care	Primary care	Yes	No	No	Yes	Yes	Yes	Yes	No	No	Actions suggested	current state	No	No
Santana S, Redondo P. Process mapping: A tool to foster intra- and inter-organizational coordination in primary care. Fam Med Prim Care Rev 2018;20:41–6.	2018	Portugal	Process improvement/ QI initiatives - Other Process improvement/ QI initiatives	Other process/ quality improvement initiatives	Primary Care	Primary care	Yes	No	No	Yes	Yes	Yes	Yes	No	No	Actions suggested	current state	No	No
Schubert L, Liu A, Gan G, et al. Practical implementation of quality improvement for high-dose-rate brachytherapy. Practical Radiation Oncology 2016;6:34–43.	2016	USA	Process improvement/ QI initiatives - Other Process improvement/ QI initiatives	Other process/ quality improvement initiatives	Inpatient	Inpatient	Yes	No	No	No	Yes	Yes	Yes	No	No	Actions undertaken	current state	Yes	No
Schuller BW, Burns A, Ceilley EA, et al. Failure mode and effects analysis: A community practice perspective. J Appl Clin Med Phys 2017;18:258–67.	2017	USA	Process improvement/ QI initatives - FMEA / FMECA	Process improvement/ QI initatives - FMEA / FMECA	Outpatient	Outpatient	Yes	Yes	No	Yes	Yes	Yes	No	Yes (Microsoft Publisher)	Yes	Actions undertaken	current state	Yes	No
Shahan C, DeJesus C, McCall M, Hampton F, Herring T, Davis J, Patel A, Gomillion S, Maltby B. Reduction of Failed Whole Blood Donor Testing Runs on the Roche Cobas s 201 System. InTRANSFUSION 2017 Sep 1 (Vol. 57, pp. 259A-259A). 111 RIVER ST, HOBOKEN 07030-5774, NJ USA: WILEY.	2017	Australia	Process improvement/ QI initiatives - Other Process improvement/ QI initiatives	Other process/ quality improvement initiatives	Inpatient	Inpatient	Yes	No	Yes	Yes	Yes	Yes	Yes	No	No	Actions suggested	current state	No	No
Sharma HR, Rozen WM, Mathur B, et al. 100 Steps of a DIEP Flap-A Prospective Comparative Cohort Series Demonstrating the Successful Implementation of Process Mapping in Microsurgery. Plast Reconstr Surg Glob Open 2019;7:e2016.	2019	UK	Process improvement/ QI initiatives - Other Process improvement/ QI initiatives	Other process/ quality improvement initiatives	Inpatient	Inpatient	Yes	No	No	Yes	No	Yes	No	No	No	Actions undertaken	current state	No	No
Shayesteh SG, Kliewer G, Morrin L. The integration of quality management into chronic disease health services. Qual Manag Health Care 2010;19:156–63.	2010	Canada	Process improvement/ QI initiatives - Other Process improvement/ QI initiatives	Other process/ quality improvement initiatives	Multiple	Multiple	Yes	No	Yes	Yes	Yes	Yes	Yes	Yes (n/a)	No	Actions undertaken	current state	Yes	No
Shelton SR, Nelson CD, McLees AW, et al. Building performance-based accountability with limited empirical evidence: performance measurement for public health preparedness. Disaster med public health prep 2013;7:373–9.	2013	USA	Development of a Performance measurement system	Development of a Performance measurement system	Prevention and health promotion	Prevention and health promotion	No	No	No	Yes	Yes	Yes	Yes	No	No	Actions undertaken	current state	Yes	No
Simkiss D.E. Integrated care pathway to promote the health of looked after children. J Integr Care Pathw 2005;9:123–8.	2005	UK	Integrated Care Pathway (ICP)	Integrated Care Pathway (ICP)	Multiple	Multiple	No	No	Yes	No	Yes	Yes	Yes	No	No	Actions undertaken	future or ideal state	Yes	No
Simon RW, Canacari EG. A practical guide to applying lean tools and management principles to health care improvement projects. AORN J 2012;95:85–3.	2012	USA	Process improvement/ QI initatives - Lean	Process improvement/ QI initatives - Lean/ Six-Sigma	Inpatient	Inpatient	No	No	No	No	Yes	Yes	Yes	No	No	Actions undertaken	current state	Yes	No
Smiley K, Ofori L, Spangler C, et al. Safety Culture and Perioperative Quality at the Volta River Authority Hospital in Akosombo, Ghana. World J Surg 2019;43:16–23.	2019	Ghana	Process improvement/ QI initiatives - Other Process improvement/ QI initiatives	Other process/ quality improvement initiatives	Inpatient	Inpatient	Yes	No	No	Yes	No	Yes	Yes	No	No	Actions undertaken	current state	No	No
Soe Aung. A bronchiolitis integrated care pathway for children. Int J Care Pathw 2013;16.	2013	UK	Integrated Care Pathway (ICP)	Integrated Care Pathway (ICP)	Multiple	Multiple	Yes	No	No	No	Yes	Yes	Yes	No	Yes	Actions suggested	future or ideal state	Yes	No
Sorrentino P. Use of Failure Mode and Effects Analysis to Improve Emergency Department Handoff Processes. Clin Nurse Spec CNS 2016;30:28–37.	2016	USA	Process improvement/ QI initatives - FMEA / FMECA	Process improvement/ QI initatives - FMEA / FMECA	A&E, Inpatient	Multiple	Yes	No	No	Yes	Yes	Yes	Yes	No	No	Actions undertaken	current state	Yes	No
Staccini P, Joubert M, Quaranta J-F, et al. Mapping care processes within a hospital: From theory to a web-based proposal merging enterprise modelling and ISO normative principles. Int J Med Inf 2005;74:335–44.	2005	France	Information Systems - IS Design/Developement/ Implementation	Information Systems development/ improvement	Inpatient	Inpatient	Yes	No	No	Yes	Yes	Yes	Yes	No	Yes	Actions undertaken	current state	No	No
Stans SE, Stevens JA, Beurskens AJ. Interprofessional practice in primary care: development of a tailored process model. J Multidiscip Healthc 2013;6:139–47.	2013	Netherlands	Process improvement/ QI initiatives - Other Process improvement/ QI initiatives	Other process/ quality improvement initiatives	Primary care	Primary care	Yes	No	No	Yes	Yes	Yes	Yes	No	No	Actions suggested	current state	Yes	No
Steckowych K, Smith M. Primary care workflow process mapping of medication-related activities performed by non-provider staff: A pilot project’s approach. Res Soc Adm Pharm 2019;15:1107–17.	2019	USA	Process improvement/ QI initiatives - Other Process improvement/ QI initiatives	Other process/ quality improvement initiatives	Primary care	Primary care	Yes	No	No	Yes	No	Yes	Yes	No	Yes	Actions suggested	current state and future or ideal state	No	No
Sujan M, Chessum P, Rudd M. Managing competing organizational priorities in clinical handover across organizational boundaries. J Health Serv Res Policy 2015;20:17–25.	2015	UK	Process improvement/ QI initiatives - Other Process improvement/ QI initiatives	Other process/ quality improvement initiatives	A&E, Inpatient	Multiple	Yes	No	No	No	Yes	Yes	Yes	No	No	Actions undertaken	current state	Yes	No
Tariq A., Georgiou A., Raban M., et al. Underlying risk factors for prescribing errors in long-term aged care: A qualitative study. BMJ Qual Saf 2016;25:704–15.	2016	Australia	Process improvement/ QI initiatives - Other Process improvement/ QI initiatives	Other process/ quality improvement initiatives	Community care	Community care	Yes	No	No	Yes	Yes	Yes	Yes	No	Yes	Actions suggested	current state	No	No
Teixeira FC, de Almeida CE, Saiful Huq M. Failure mode and effects analysis based risk profile assessment for stereotactic radiosurgery programs at three cancer centers in Brazil. Med Phys 2016;43:171.	2016	Brazil	Process improvement/ QI initatives - FMEA / FMECA	Process improvement/ QI initatives - FMEA / FMECA	Outpatient	Outpatient	Yes	Yes	No	No	Yes	Yes	No	No	Yes	Actions undertaken	current state	Yes	No
Toouli G, Georgiou A, Westbrook J. Changes, disruption and innovation: An investigation of the introduction of new health information technology in a microbiology laboratory. J Pathol Inform 2012;3:16.	2012	Australia	Information Systems - Examination of the impact of Health Information Technologies (HIT)	Information Systems development/ improvement	Laboratory Services (histopathology, microbiology, cytopathology)	Laboratory Services (histopathology, microbiology, cytopathology)	Yes	No	No	Yes	Yes	Yes	Yes	No	No	Actions suggested	current state	No	No
Tseng P, Kaplan RS, Richman BD, et al. Administrative Costs Associated With Physician Billing and Insurance-Related Activities at an Academic Health Care System. JAMA 2018;319:691–7.	2018	USA	Costing (TDABC)	Costing (TDABC)	Multiple	Multiple	Yes	No	No	Yes	Yes	Yes	Yes	No	No	Actions suggested	current state	No	Yes
Turner S, Vasilakis C, Utley M, et al. Analysing barriers to service improvement using a multi-level theory of innovation: the case of glaucoma outpatient clinics. Sociology of Health & Illness 2018;40:654–69.	2018	UK	Process improvement/ QI initiatives - Other Process improvement/ QI initiatives	Other process/ quality improvement initiatives	Outpatient	Outpatient	Yes	No	No	Yes	Yes	Yes	Yes	No	No	Actions suggested	current state	Yes	No
Tyler A, Boyer A, Martin S, et al. Development of a discharge readiness report within the electronic health record-A discharge planning tool. J Hosp Med 2014;9:533–9.	2014	USA	Information Systems - IS Design/Developement/ Implementation	Information Systems development/ improvement	Inpatient	Inpatient	No	No	No	Yes	Yes	Yes	Yes	No	No	Actions undertaken	current state	Yes	No
Tyson SF, Woodward-Nutt K, Plant S. How are balance and mobility problems after stroke treated in England? An observational study of the content, dose and context of physiotherapy. Clin Rehabil 2018;32:1145–52.	2018	UK	Process improvement/ QI initiatives - Other Process improvement/ QI initiatives	Other process/ quality improvement initiatives	Inpatient	Inpatient	Yes	No	Yes	Yes	Yes	Yes	No	No	Yes	Actions suggested	current state	Yes	No
Vandborg MP, Edwards K, Kragstrup J, et al. A new method for analyzing diagnostic delay in gynecological cancer. Int J Gynecol Cancer Off J Int Gynecol Cancer Soc 2012;22:712–7.	2012	Denmark	Process improvement/ QI initiatives - Other Process improvement/ QI initiatives	Other process/ quality improvement initiatives	Multiple	Multiple	Yes	No	Yes	Yes	Yes	Yes	No	No	Yes	Actions suggested	current state	No	No
Vogelsmeier A.A., Halbesleben J.R.B., Scott-Cawiezell J.R. Technology Implementation and Workarounds in the Nursing Home. J Am Med Inform Assoc 2008;15:114–9.	2008	USA	Information Systems - Examination of the impact of Health Information Technologies (HIT)	Information Systems development/ improvement	Care provided in other settings	Care provided in other settings	Yes	No	No	Yes	Yes	Yes	No	No	Yes	Actions suggested	current state	No	No
Walsh KE, Mazor KM, Roblin D, et al. Multisite parent-centered risk assessment to reduce pediatric oral chemotherapy errors. J Oncol Pract Am Soc Clin Oncol 2013;9:e1-7.	2013	USA	Process improvement/ QI initatives - FMEA / FMECA	Process improvement/ QI initatives - FMEA / FMECA	Outpatient, Community care	Multiple	Yes	Yes	No	No	No	Yes	No	No	Yes	Actions suggested	current state	Yes	Yes
Weingart B.S.N., Spencer J., Buia S., et al. Medication safety of five oral chemotherapies: A proactive risk assessment. J Oncol Pract 2011;7:2–6.	2011	USA	Process improvement/ QI initatives - FMEA / FMECA	Process improvement/ QI initatives - FMEA / FMECA	Outpatient	Outpatient	Yes	Yes	Yes	Yes	Yes	Yes	Yes	No	No	Actions suggested	current state	Yes	No
Weir NM, Newham R, Corcoran ED, et al. Application of process mapping to understand integration of high risk medicine care bundles within community pharmacy practice. Res Social Adm Pharm Published Online First: 2017.	2017	UK	Process improvement/ QI initiatives - Other Process improvement/ QI initiatives	Other process/ quality improvement initiatives	Community care	Community care	Yes	No	No	Yes	Yes	Yes	Yes	Yes (Lucidchart Software)	Yes	Actions suggested	current state	No	No
Welch A. Process mapping occupational therapy activity within a medical admissions unit. Br J Occup Ther 2002;65:158–64.	2002	UK	Process improvement/ QI initiatives - Other Process improvement/ QI initiatives	Other process/ quality improvement initiatives	Inpatient	Inpatient	Yes	No	No	Yes	No	Yes	Yes	Yes (Micrografx Flow Charts)	No	Actions undertaken	current state	No	No
Yazici C, Abdelmalak H, Gupta S, et al. Sustainability and effectiveness of a quality improvement project to improve handoffs to night float residents in an internal medicine residency program. J Grad Med Educ 2013;5:303–8.	2013	USA	Process improvement/ QI initiatives - Other Process improvement/ QI initiatives	Other process/ quality improvement initiatives	Inpatient	Inpatient	Yes	No	No	No	Yes	Yes	Yes	No	No	Actions undertaken	current state and future or ideal state	Yes	No

## Sheet: Codes
Context in which Process Mapping is used
Type of projects/ Overall approach - a	Type of projects/ Overall approach - b
Costing (TDABC)	Costing (TDABC)
Development of a Performance measurement system	Development of a Performance measurement system
Evidence based recommendations/ care pathways / clinical decision making .	Evidence based recommendations/ care pathways / clinical decision making .
Information Systems - Examination of the impact of Health Information Technologies (HIT)	Information Systems development/ improvement
Information Systems - IS Design/Developement/ Implementation
Information Systems - Understand information dynamics and implications for IS (how ICT can improve processes)
Integrated Care Pathway (ICP)	Integrated Care Pathway (ICP)
Parent journey/ patient experience	Parent journey/ patient experience
Process improvement/ QI initatives - FMEA / FMECA	Process improvement/ QI initatives - FMEA / FMECA
Process improvement/ QI initatives - Lean	Lean and Six-Sigma
Process improvement/ QI initatives - Lean-Sigma
Process improvement/ QI initatives - Six-Sigma
Process improvement/ QI initatives - Process simulation	Other process/ quality improvement initiatives
Process improvement/ QI initiatives - Other Process improvement/ QI initiatives
Setting - a (multiple: > 2 settings)	Setting - b (multiple: >= 2 settings)
Community care	Community care
A&E	A&E
Primary care	Primary care
Care provided in other settings	Care provided in other settings
Inpatient	Inpatient
Laboratory Services (histopathology, microbiology, cytopathology)	Laboratory Services (histopathology, microbiology, cytopathology)
Outpatient	Outpatient
Prevention and health promotion	Prevention and health promotion
Multiple	Multiple
Outpatient, Community care
Outpatient, Inpatient
Primary care, Inpatient
A&E, Inpatient
Benefits of using Process Mapping in improvement work
Themes	Areas (SHIFT - Framework Dimensions *)
breakdown complexity	Understanding local systems (Embrace complexity *)
shared understanding of reality
visual picture of reality
multidisciplinary communication
resources' assessment
identification of system's interrelations
understanding of problem areas	Inform scope, design, development and evaluation of interventions (Scientific and pragmatic approach *)
identify improvement ideas
evidence-based and contextualized solutions
support Plan-do-study-act cycles
involvement and motivation	Co-production and knowledge exchange (Engage and empower *)
support of co-creation
enhancement of dialogue
barriers' reduction
agreement and consensus
sense of urgency
culture of ownership
dissemination of information
* Reed JE, Howe C, Doyle C, et al. Simple rules for evidence translation in complex systems: A qualitative study. BMC Med 2018;16:92. doi:10.1186/s12916-018-1076-9
