# Supplementary material for: Process mapping in healthcare: a systematic review
Source: BMC Health Serv Res. 2021 Apr 14;21:342. doi: 10.1186/s12913-021-06254-1 (PMC8048073; doi:10.1186/s12913-021-06254-1)
Supplement: Supplementary file 4 — Additional file 4: Supplemental_Material_4. Online supplementary appendix 4, Quality assessment using the Critical Appraisal Skills Programme (CASP) checklist. Description of data: rating of each article included in the systematic review according to the CASP checklist’s items. [file 12913_2021_6254_MOESM4_ESM.xlsx]

## Sheet: CASP_Checklist
Article	1. Clear statement of the aims of the research	2. Appropriate methodology	3. Appropriate research design	4. Appropriate recruitment strategy	5. Appropriate data collection	6. Relationship between researcher and participants adequately considered	7. Ethical issues taken into consideration	8. Sufficiently rigorous data analysis	9. Clear statement of findings	10. Valuable research	Score (Number of "yes")
Aaronson E., Mort E., Soghoian S. Mapping the process of emergency care at a teaching hospital in Ghana. Healthcare 2017;5:214–20.	yes	yes	yes	yes	yes	no	no	yes	yes	yes	8
Akhavan S, Ward L, Bozic K, et al. Time-driven Activity-based Costing More Accurately Reflects Costs in Arthroplasty Surgery. Clin Orthop 2016;474:8-15 8p.	yes	yes	yes	yes	yes	no	yes	yes	yes	yes	9
Alexander L, Moore S, Salter N, et al. Lean management in a liaison psychiatry department: implementation, benefits and pitfalls. BJPsych Bull 2019;44:18–25.	yes	yes	yes	yes	yes	yes	yes	yes	yes	yes	10
Alkandari M, Ryan K, Hollywood A. The Experiences of People Living with Peripheral Neuropathy in Kuwait-A Process Map of the Patient Journey. Pharm Basel Switz 2019;7.	yes	yes	yes	yes	yes	no	yes	yes	yes	yes	9
Almassi Nima, Glass Katherine E., Lonzer Jennifer L., et al. Identifying Institutional Causes of Delay to Radical Cystectomy among Patients with High Risk Bladder Cancer Treated at a Tertiary Referral Center Using Process Map Analysis. Urology Practice 2018;5:383–90.	yes	yes	yes	yes	yes	no	yes	yes	yes	yes	9
Arafeh M, Barghash MA, Haddad N, et al. Using Six Sigma DMAIC Methodology and Discrete Event Simulation to Reduce Patient Discharge Time in King Hussein Cancer Center. J. Healthc. Eng. 2018;2018:e3832151.	yes	yes	yes	yes	yes	no	no	yes	yes	yes	8
Ashley L., Jones H., Thomas J., et al. Integrating cancer survivors’ experiences into UK cancer registries: Design and development of the ePOCS system (electronic Patient-reported Outcomes from Cancer Survivors). Br J Cancer 2011;105:S74–81.	yes	yes	yes	yes	yes	yes	yes	yes	yes	yes	10
Barach P, Johnson JK. Understanding the complexity of redesigning care around the clinical microsystem. BMJ Qual Saf 2006;15:i10–6.	yes	yes	yes	no	yes	no	no	yes	yes	yes	7
Bhavsar NA, Bloom K, Nicolla J, et al. Delivery of Community-Based Palliative Care: Findings from a Time and Motion Study. J Palliat Med 2017;20:1120–6.	yes	yes	yes	yes	yes	yes	yes	yes	yes	yes	10
Bibi Y, Cohen AD, Goldfarb D, et al. Intervention program to reduce waiting time of a dermatological visit: managed overbooking and service centralization as effective management tools. Int J Dermatol 2007;46:830–4.	yes	yes	yes	yes	yes	no	no	yes	yes	yes	8
Black M, Singh V, Belostotsky V, et al. Process Mapping in a Pediatric Emergency Department to Minimize Missed Urinary Tract Infections. Int J Pediatr 2016;2016:2625870.	yes	yes	yes	yes	yes	no	yes	yes	yes	yes	9
Bonzo SM, McLain D, Avnet MS. Process Modeling in the Operating Room: A Socio-Technical Systems Perspective. Syst Eng 2016;19:267–77.	yes	yes	yes	yes	yes	yes	no	yes	yes	yes	9
Britton MC, Petersen‐Pickett J, Hodshon B, et al. Mapping the care transition from hospital to skilled nursing facility. Journal of Evaluation in Clinical Practice 2019;26:786–90.	yes	yes	yes	yes	yes	yes	yes	yes	yes	yes	10
Brown L. Improving histopathology turnaround time: a process management approach. Current Diagnostic Pathology 2004;10:444–52.	yes	yes	yes	yes	yes	no	no	yes	yes	yes	8
Cadwell K, Brimdyr K, Phillips R. Mapping, Measuring, and Analyzing the Process of Skin-to-Skin Contact and Early Breastfeeding in the First Hour After Birth. Breastfeed Med 2018;13:485–92.	yes	yes	yes	yes	yes	yes	yes	yes	yes	yes	10
Calder LA, Forster AJ, Stiell IG, et al. Mapping out the emergency department disposition decision for high-acuity patients. Ann Emerg Med 2012;60:567-576.e4.	yes	yes	yes	yes	yes	yes	yes	yes	yes	yes	10
Campling N, Cummings A, Myall M, et al. Escalation-related decision making in acute deterioration: a retrospective case note review. BMJ Open 2018;8:e022021.	yes	yes	yes	yes	yes	yes	yes	yes	yes	yes	10
Chand S. Improving patient flow at an outpatient clinic : study of sources of variability and improvement factors. Health Care Management Science 2009;12:325–40.	yes	yes	yes	yes	yes	yes	no	yes	yes	yes	9
Chandra C., He J., Liu Z., et al. Some promising areas for IS research in the hospital industry: Implications from a case study of operating room scheduling. Health Technol 2013;3:65–72.	yes	yes	yes	yes	yes	yes	no	yes	yes	yes	9
Colligan L, Anderson JE, Potts HW, et al. Does the process map influence the outcome of quality improvement work? A comparison of a sequential flow diagram and a hierarchical task analysis diagram. BMC Health Serv Res 2010;10:7.	yes	yes	yes	yes	yes	yes	yes	yes	yes	yes	10
de Bucourt M, Busse R, Guttler F, et al. Process mapping of PTA and stent placement in a university hospital interventional radiology department. Insights Imaging 2012;3:329–36.	yes	yes	yes	yes	yes	no	no	yes	yes	yes	8
Dean JE. Using a multi-method, user centred, prospective hazard analysis to assess care quality and patient safety in a care pathway. BMC Health Serv Res 2007;7.	yes	yes	yes	yes	yes	yes	yes	yes	yes	yes	10
DeGirolamo K, D’Souza K, Hall W, et al. Process mapping as a framework for performance improvement in emergency general surgery. Can J Surg 2018;60:4417.	yes	yes	yes	yes	yes	no	yes	yes	yes	yes	9
Dilts D.M., Sandler A.B., Baker M., et al. Processes to activate phase III clinical trials in a cooperative oncology group: The case of cancer and leukemia group B. J Clin Oncol 2006;24:4553–7.	yes	yes	yes	yes	yes	no	no	yes	yes	yes	8
Drew B, Angeli F, Dave K, et al. Impact of patients’ healthcare payment methods on hospital discharge process: evidence from India. Int J Health Plann Manage 2016;31:e158-74.	yes	yes	yes	yes	yes	no	no	yes	yes`	yes	7
Egan S, Murphy PG, Fennell JP, et al. Using Six Sigma to improve once daily gentamicin dosing and therapeutic drug monitoring performance. BMJ Quality & Safety 2012;21:1042-1051 10p.	yes	yes	yes	yes	yes	yes	yes	yes	yes	yes	10
Erhun F, Mistry B, Platchek T, et al. Time-driven activity-based costing of multivessel coronary artery bypass grafting across national boundaries to identify improvement opportunities: study protocol. BMJ Open 2015;5:e008765.	yes	yes	yes	yes	yes	yes	yes	yes	yes	yes	10
Forrester JA, Koritsanszky LA, Amenu D, et al. Developing Process Maps as a Tool for a Surgical Infection Prevention Quality Improvement Initiative in Resource-Constrained Settings. Journal of the American College of Surgeons 2018;226:1103-1116.e3.	yes	yes	yes	yes	yes	yes	yes	yes	yes	yes	10
Goodwin-Wilson C, Watkins M, Gardner-Elahi C. Developing evidence-based process maps for spinal cord injury rehabilitation. Spinal Cord 2010;48:122–7.	yes	yes	yes	yes	yes	no	no	yes	yes	yes	8
Halbesleben JRB. Rework and workarounds in nurse medication administration process: Implications for work processes and patient safety. Health Care Management Review 2010;35.	yes	yes	yes	yes	yes	no	no	yes	yes	yes	8
Halvorson S, Wheeler B, Willis M, et al. A multidisciplinary initiative to standardize intensive care to acute care transitions. Int J Qual Health Care 2016;28:615–25.	yes	yes	yes	yes	yes	yes	yes	yes	yes	yes	10
Holbrook A., Bowen J.M., Patel H., et al. Process mapping evaluation of medication reconciliation in academic teaching hospitals: A critical step in quality improvement. BMJ Open 2016;6:e013663.	yes	yes	yes	yes	yes	no	no	yes	yes	yes	8
Holleran L, Baker S, Cheng C, et al. Using Multisite Process Mapping to Aid Care Improvement: An Examination of Inpatient Suicide-Screening Procedures. J Healthc Qual Off Publ Natl Assoc Healthc Qual 2019;41:110–7.	yes	yes	yes	yes	yes	yes	no	yes	yes	yes	9
Howard I, Castle N, Al Shaikh L, et al. Understanding system-focused barriers to the identification and reporting of medication errors and adverse drug events in emergency medical services. Drugs Ther Perspect 2019;35:285–95.	yes	yes	yes	yes	yes	no	yes	yes	yes	yes	9
Howard I, Castle N, Al Shaikh LA. Application of a Healthcare Failure Modes and Effects Analysis to Identify and Mitigate Potential Risks in the Implementation of a National Prehospital Pediatric Rapid Sequence Intubation Program. J Patient Saf Published Online First: 2017.	yes	yes	yes	yes	yes	no	yes	yes	yes	yes	9
Hummel J, Evans PC, Lee H. Medication reconciliation in the emergency department : opportunities for workflow redesign. Quality and Safety in Health Care 2010;19.	yes	yes	yes	yes	no	no	yes	yes	yes	yes	8
Hutchison A-M, Laing H, Williams P, et al. The effects of a new Tendo-Achilles Pathway (TAP) on an orthopaedic department- A quality improvement study. Musculoskelet Sci Pract 2019;39:67–72.	yes	yes	no	no	yes	no	yes	no	yes	yes	6
Ibanez-Rosello B., Bautista J.A., Bonaque J., et al. Failure modes and effects analysis of total skin electron irradiation technique. Clin Transl Oncol 2018;20:330–65.	yes	yes	yes	yes	yes	no	yes	yes	yes	yes	9
Inverso G, Lappi MD, Flath-Sporn SJ, et al. Increasing value in plagiocephaly care: a time-driven activity-based costing pilot study. Ann Plast Surg 2015;74:672–6.	yes	yes	yes	yes	yes	yes	yes	yes	yes	yes	10
Jenkings KN. Implementation, change management and benefit realization: investigating the utility of ethnographically enriched process maps. Health Informatics J 2007;13:57–69.	yes	yes	yes	yes	yes	yes	no	yes	yes	yes	9
Jensen JL, Croskerry P, Travers AH. Consensus on paramedic clinical decisions during high-acuity emergency calls: results of a Canadian Delphi study. CJEM, Can j emerg med care 2011;13:310–8.	yes	yes	yes	yes	yes	yes	yes	yes	yes	yes	10
Jester B, Schwerzmann J, Mustaquim D, et al. Mapping of the US Domestic Influenza Virologic Surveillance Landscape. Emerging Infect Dis 2018;24	yes	yes	no	no	yes	no	no	yes	yes	yes	6
Johnson JK, Farnan JM, Barach P, et al. Searching for the missing pieces between the hospital and primary care: mapping the patient process during care transitions. BMJ Qual Saf 2012;21 Suppl 1:i97-105.	yes	yes	yes	yes	yes	no	yes	yes	yes	yes	9
Jones DEJ, Sutcliffe K, Pairman J, et al. An integrated care pathway improves quality of life in Primary Biliary Cirrhosis. QJM Int J Med 2008;101:535–43.	yes	yes	yes	yes	yes	yes	yes	yes	yes	yes	10
Juanola Roura X, Collantes Estevez E, Leon Vazquez F, et al. Reccomendations for the detection, study and referral of inflammatory low-back pain in primary care. Reumatol clin 2015;11:90–8.	yes	yes	yes	yes	yes	no	yes	yes	yes	yes	9
Keen A, Thoele K, Newhouse R. Variation in SBIRT delivery among acute care facilities. Nurs Outlook 2019;68:162–8.	yes	yes	yes	yes	yes	yes	no	yes	yes	yes	9
Kim B, McCullough MB, Simmons MM, et al. A novel application of process mapping in a criminal justice setting to examine implementation of peer support for veterans leaving incarceration. Health Justice 2019;7:3.	yes	yes	yes	yes	yes	yes	yes	yes	yes	yes	10
Klaiman T, O’Connell K, Stoto MA. Learning from successful school-based vaccination clinics during 2009 pH1N1. J Sch Health 2014;84:63–9.	yes	yes	yes	yes	yes	yes	yes	yes	yes	yes	10
Kricke GS, Carson MB, Lee YJ, et al. Leveraging electronic health record documentation for Failure Mode and Effects Analysis team identification. J Am Med Inform Assoc 2016;23:N.PAG-N.PAG.	yes	yes	yes	yes	yes	no	no	yes	yes	yes	8
Laviana A.A., Ilg A.M., Veruttipong D., et al. Utilizing time-driven activity-based costing to understand the short- and long-term costs of treating localized, low-risk prostate cancer. Cancer 2016;122:447–55.	yes	yes	yes	yes	yes	yes	yes	yes	yes	yes	10
Lima Guimarães MF, Ramos Freire EM, Martins da Silva D, et al. PROCESS MAPPING: VIDEO-ASSISTED SURGERY INSTRUMENT FLOW. Journal of Nursing UFPE / Revista de Enfermagem UFPE 2016;10:1162–9.	yes	yes	yes	yes	yes	no	yes	yes	yes	yes	9
Lin SY, Gavney D, Ishman SL, et al. Use of lean sigma principles in a tertiary care otolaryngology clinic to improve efficiency. The Laryngoscope 2013;123:2643–8.	yes	yes	yes	yes	yes	yes	yes	yes	yes	yes	10
Lubliner M., Cole-Sinclair M., Kenneally A., et al. Minimising medication mishap: Introducing a warfarin safety strategy. J Pharm Res 2005;35:266–70.	yes	yes	yes	yes	yes	no	no	yes	yes	yes	8
Lyhne S, Georgiou A, Marks A, et al. Towards an understanding of the information dynamics of the handover process in aged care settings--a prerequisite for the safe and effective use of ICT. Int J Med Inf 2012;81:452–60.	yes	yes	yes	yes	yes	yes	yes	yes	yes	yes	10
Manchaiah VKC, Stephens D, Lunner T. Communication Partners’ Journey through Their Partner’s Hearing Impairment. Int J Otolaryngol 2013;2013:707910.	yes	yes	yes	yes	yes	no	yes	yes	yes	yes	9
Manchaiah VKC, Stephens D, Meredith R. The patient journey of adults with hearing impairment: The patients’ views. Clin Otolaryngol 2011;36:227–34. doi:10.1111/j.1749-4486.2011.02320.x	yes	yes	yes	yes	yes	yes	yes	yes	yes	yes	10
Manchaiah VKC, Stephens D. The “patient journey” of adults with sudden-onset acquired hearing impairment: a pilot study. J Laryngol Otol 2012;126:475–81.	yes	yes	yes	yes	yes	yes	yes	yes	yes	yes	10
Manger RP, Paxton AB, Pawlicki T, et al. Failure mode and effects analysis and fault tree analysis of surface image guided cranial radiosurgery. Med Phys 2015;42:2449–61.	yes	yes	yes	yes	yes	no	no	yes	yes	yes	8
Mattsson TO, Lipczak H, Pottegård A. Patient Involvement in Evaluation of Safety in Oral Antineoplastic Treatment: A Failure Mode and Effects Analysis in Patients and Health Care Professionals. Qual Manag Health Care 2019;28:33–8.	yes	yes	yes	yes	yes	yes	yes	yes	yes	yes	10
McCreight MS, Gilmartin HM, Leonard CA, et al. Practical Use of Process Mapping to Guide Implementation of a Care Coordination Program for Rural Veterans. J Gen Intern Med 2019;34:67–74.	yes	yes	yes	yes	yes	yes	yes	yes	yes	yes	10
McDermott AM, Kidd P, Gately M, et al. Restructuring of the Diabetes Day Centre: a pilot lean project in a tertiary referral centre in the West of Ireland. BMJ Qual Saf 2013;22:681–8.	yes	yes	yes	yes	yes	yes	no	yes	yes	yes	9
McDonald SA, Velasco E, Ilasi NT. Business process flow diagrams in tissue bank informatics system design, and identification and communication of best practices: The pharmaceutical industry experience. Biopreservation Biobanking 2010;8:203–9.	yes	yes	yes	yes	yes	no	yes	yes	yes	yes	9
McLaughlin N, Burke MA, Setlur NP, et al. Time-driven activity-based costing: a driver for provider engagement in costing activities and redesign initiatives. Neurosurg Focus 2014;37:E3.	yes	yes	yes	yes	yes	yes	no	yes	yes	yes	9
McLaughlin N, Rodstein J, Burke MA, et al. Demystifying process mapping: a key step in neurosurgical quality improvement initiatives. Neurosurgery 2014;75:99–109.	yes	yes	yes	yes	yes	no	no	yes	yes	yes	8
Ngwenya N, Ambler J, Archary M. Qualitative situational analysis of palliative care for adolescents with cancer and HIV in South Africa: healthcare worker perceptions. BMJ Open 2019;9:e023225.	yes	yes	yes	yes	yes	no	yes	yes	yes	yes	9
O’Mara MS, Ramaniuk A, Graymire V, et al. Lean methodology for performance improvement in the trauma discharge process. J Trauma Acute Care Surg 2014;77:137–42.	yes	yes	yes	yes	yes	no	yes	yes	yes	yes	9
Oetgen ME, Martin BD, Gordish-Dressman H, et al. Effectiveness and Sustainability of a Standardized Care Pathway Developed with Use of Lean Process Mapping for the Treatment of Patients Undergoing Posterior Spinal Fusion for Adolescent Idiopathic Scoliosis. J Bone Joint Surg Am 2018;100:1864–70.	yes	yes	yes	yes	yes	no	yes	yes	yes	yes	9
Ogunwole SM, Phillips J, Gossett A, et al. Putting veterans with heart failure FIRST improves follow-up and reduces readmissions. BMJ Open Qual 2019;8:e000386.	yes	yes	yes	yes	yes	yes	yes	yes	yes	yes	10
Oliver S, Bosworth A. Exploring the healthcare journey of patients with rheumatoid arthritis: A mapping project - Implications for practice. Musculoskeletal Care 2008;6:247–66.	yes	yes	yes	yes	yes	no	yes	yes	yes	yes	9
Patterson ES, Lowry SZ, Ramaiah M, et al. Improving Clinical Workflow in Ambulatory Care: Implemented Recommendations in an Innovation Prototype for the Veteran’s Health Administration. EGEMS Wash DC 2015;3:1149.	yes	yes	yes	yes	yes	no	no	yes	yes	yes	8
Peebles E., Subbe C.P., Hughes P., et al. Timing and teamwork-An observational pilot study of patients referred to a Rapid Response Team with the aim of identifying factors amenable to re-design of a Rapid Response System. Resuscitation 2012;83:782–7.	yes	yes	yes	yes	yes	no	yes	yes`	yes	no	7
Persoon TJ, Zaleski MS, Cohen MB. Improving Pap test turnaround time using external benchmark data and engineering process improvement tools. Am J Clin Pathol 2002;118:527–33.	yes	yes	yes	yes	yes	yes	no	yes	yes	yes	9
Prabhakaran S, Khorzad R, Brown A, et al. Academic-Community Hospital Comparison of Vulnerabilities in Door-to-Needle Process for Acute Ischemic Stroke. Circ Cardiovasc Qual Outcomes 2015;8:S148-54.	yes	yes	yes	yes	yes	yes	yes	yes	yes	yes	10
Prairie BA, Foster T. Improving prenatal HIV screening with tailored educational interventions: an approach to guideline implementation. Qual Saf Health Care 2010;19:e52.	yes	yes	yes	yes	yes	no	yes	yes	yes	yes	9
Robertson SK, Manson K, Fioratou E. IMCI and ETAT integration at a primary healthcare facility in Malawi: a human factors approach. BMC Health Serv Res 2018;18:1014.	yes	yes	yes	yes	yes	yes	yes	yes	yes	yes	10
Santana S, Redondo P. Process mapping: A tool to foster intra- and inter-organizational coordination in primary care. Fam Med Prim Care Rev 2018;20:41–6.	yes	yes	yes	yes	yes	no	yes	yes	yes	yes	9
Schubert L, Liu A, Gan G, et al. Practical implementation of quality improvement for high-dose-rate brachytherapy. Practical Radiation Oncology 2016;6:34–43.	yes	yes	yes	yes	yes	yes	no	yes	yes	yes	9
Schuller BW, Burns A, Ceilley EA, et al. Failure mode and effects analysis: A community practice perspective. J Appl Clin Med Phys 2017;18:258–67.	yes	yes	yes	yes	yes	yes	no	yes	yes	yes	9
Shahan C, DeJesus C, McCall M, Hampton F, Herring T, Davis J, Patel A, Gomillion S, Maltby B. Reduction of Failed Whole Blood Donor Testing Runs on the Roche Cobas s 201 System. InTRANSFUSION 2017 Sep 1 (Vol. 57, pp. 259A-259A). 111 RIVER ST, HOBOKEN 07030-5774, NJ USA: WILEY.	yes	yes	yes	yes	yes	no	no	yes	yes	yes	8
Sharma HR, Rozen WM, Mathur B, et al. 100 Steps of a DIEP Flap-A Prospective Comparative Cohort Series Demonstrating the Successful Implementation of Process Mapping in Microsurgery. Plast Reconstr Surg Glob Open 2019;7:e2016.	yes	yes	yes	yes	yes	yes	yes	no	yes	yes	9
Shayesteh SG, Kliewer G, Morrin L. The integration of quality management into chronic disease health services. Qual Manag Health Care 2010;19:156–63.	yes	yes	yes	yes	yes	no	no	yes	yes	yes	8
Shelton SR, Nelson CD, McLees AW, et al. Building performance-based accountability with limited empirical evidence: performance measurement for public health preparedness. Disaster med public health prep 2013;7:373–9.	yes	yes	yes	yes	yes	yes	no	yes	yes	yes	9
Simkiss D.E. Integrated care pathway to promote the health of looked after children. J Integr Care Pathw 2005;9:123–8.	yes	yes	yes	yes	yes	no	no	yes	yes	yes	8
Simon RW, Canacari EG. A practical guide to applying lean tools and management principles to health care improvement projects. AORN J 2012;95:85–3.	yes	yes	yes	yes	yes	no	no	yes	yes	yes	8
Smiley K, Ofori L, Spangler C, et al. Safety Culture and Perioperative Quality at the Volta River Authority Hospital in Akosombo, Ghana. World J Surg 2019;43:16–23.	yes	yes	yes	yes	yes	yes	yes	yes	yes	yes	10
Soe Aung. A bronchiolitis integrated care pathway for children. Int J Care Pathw 2013;16.	yes	yes	yes	yes	yes	yes	no	yes	yes	yes	9
Sorrentino P. Use of Failure Mode and Effects Analysis to Improve Emergency Department Handoff Processes. Clin Nurse Spec CNS 2016;30:28–37.	yes	yes	yes	yes	yes	no	yes	yes	yes	yes	9
Staccini P, Joubert M, Quaranta J-F, et al. Mapping care processes within a hospital: From theory to a web-based proposal merging enterprise modelling and ISO normative principles. Int J Med Inf 2005;74:335–44.	yes	yes	yes	no	no	no	no	yes	yes	yes	6
Stans SE, Stevens JA, Beurskens AJ. Interprofessional practice in primary care: development of a tailored process model. J Multidiscip Healthc 2013;6:139–47.	yes	yes	yes	yes	yes	yes	yes	yes	yes	yes	10
Steckowych K, Smith M. Primary care workflow process mapping of medication-related activities performed by non-provider staff: A pilot project’s approach. Res Soc Adm Pharm 2019;15:1107–17.	yes	yes	yes	yes	yes	no	yes	yes	yes	yes	9
Sujan M, Chessum P, Rudd M. Managing competing organizational priorities in clinical handover across organizational boundaries. J Health Serv Res Policy 2015;20:17–25.	yes	yes	yes	yes	yes	no	yes	yes	yes	yes	9
Tariq A., Georgiou A., Raban M., et al. Underlying risk factors for prescribing errors in long-term aged care: A qualitative study. BMJ Qual Saf 2016;25:704–15.	yes	yes	yes	yes	yes	no	yes	yes	yes	yes	9
Teixeira FC, de Almeida CE, Saiful Huq M. Failure mode and effects analysis based risk profile assessment for stereotactic radiosurgery programs at three cancer centers in Brazil. Med Phys 2016;43:171.	yes	yes	yes	yes	yes	no	no	yes	yes	yes	8
Toouli G, Georgiou A, Westbrook J. Changes, disruption and innovation: An investigation of the introduction of new health information technology in a microbiology laboratory. J Pathol Inform 2012;3:16.	yes	yes	yes	yes	yes	yes	yes	yes	yes	yes	10
Tseng P, Kaplan RS, Richman BD, et al. Administrative Costs Associated With Physician Billing and Insurance-Related Activities at an Academic Health Care System. JAMA 2018;319:691–7.	yes	yes	yes	yes	yes	yes	yes	yes	yes	yes	10
Turner S, Vasilakis C, Utley M, et al. Analysing barriers to service improvement using a multi-level theory of innovation: the case of glaucoma outpatient clinics. Sociology of Health & Illness 2018;40:654–69.	yes	yes	yes	yes	yes	no	yes	yes	yes	yes	9
Tyler A, Boyer A, Martin S, et al. Development of a discharge readiness report within the electronic health record-A discharge planning tool. J Hosp Med 2014;9:533–9.	yes	yes	yes	yes	yes	no	yes	yes	yes	yes	9
Tyson SF, Woodward-Nutt K, Plant S. How are balance and mobility problems after stroke treated in England? An observational study of the content, dose and context of physiotherapy. Clin Rehabil 2018;32:1145–52.	yes	yes	yes	yes	yes	no	yes	yes	yes	yes	9
Vandborg MP, Edwards K, Kragstrup J, et al. A new method for analyzing diagnostic delay in gynecological cancer. Int J Gynecol Cancer Off J Int Gynecol Cancer Soc 2012;22:712–7.	yes	yes	yes	yes	yes	no	yes	yes	yes	yes	9
Vogelsmeier A.A., Halbesleben J.R.B., Scott-Cawiezell J.R. Technology Implementation and Workarounds in the Nursing Home. J Am Med Inform Assoc 2008;15:114–9.	yes	yes	yes	yes	yes	no	yes	yes	yes	yes	9
Walsh KE, Mazor KM, Roblin D, et al. Multisite parent-centered risk assessment to reduce pediatric oral chemotherapy errors. J Oncol Pract Am Soc Clin Oncol 2013;9:e1-7.	yes	yes	yes	yes	yes	no	yes	yes	yes	yes	9
Weingart B.S.N., Spencer J., Buia S., et al. Medication safety of five oral chemotherapies: A proactive risk assessment. J Oncol Pract 2011;7:2–6.	yes	yes	yes	yes	yes	yes	no	yes	yes	yes	9
Weir NM, Newham R, Corcoran ED, et al. Application of process mapping to understand integration of high risk medicine care bundles within community pharmacy practice. Res Social Adm Pharm Published Online First: 2017.	yes	yes	yes	yes	yes	yes	yes	yes	yes	yes	10
Welch A. Process mapping occupational therapy activity within a medical admissions unit. Br J Occup Ther 2002;65:158–64.	yes	yes	yes	yes	yes	no	no	yes	yes	yes	8
Yazici C, Abdelmalak H, Gupta S, et al. Sustainability and effectiveness of a quality improvement project to improve handoffs to night float residents in an internal medicine residency program. J Grad Med Educ 2013;5:303–8.	yes	yes	yes	yes	yes	yes	no	yes	yes	yes	9
